# Supplementary material for: Comparative Analysis of the Intestinal Microbiota in Wild and Aquaculture Populations of Sparus aurata
Source: Microorganisms. 2026 Mar 21;14(3):708. doi: 10.3390/microorganisms14030708 (PMC13028688; doi:10.3390/microorganisms14030708)
Supplement: Supplementary file 1 [file microorganisms-14-00708-s001.zip]

Archive with 1 entries (1 files):
- Supplementary_material_Final.pdf
